# Supplementary material for: Topoisomerase 1 Activity Is Reduced in Response to Thermal Stress in Fruit Flies and in Human HeLa Cells
Source: Biosensors (Basel). 2023 Oct 24;13(11):950. doi: 10.3390/bios13110950 (PMC10669382; doi:10.3390/bios13110950)
Supplement: Supplementary file 1 [file biosensors-13-00950-s001.zip]

Archive with 1 entries (1 files):
- biosensors-2652759-supplementary.pdf
